# Supplementary material for: AlphaCRV: a pipeline for identifying accurate binder topologies in mass-modeling with AlphaFold
Source: Bioinform Adv. 2024 Sep 6;4(1):vbae131. doi: 10.1093/bioadv/vbae131 (PMC11405088; doi:10.1093/bioadv/vbae131)
Supplement: vbae131_Supplementary_Data [file vbae131_supplementary_data.zip]

Archive with 3 entries (2 files):
- vbae131_Supplementary_Data/
- vbae131_Supplementary_Data/Supplementary_Data_2024-08.docx
- vbae131_Supplementary_Data/Supplementary_Note_2024-08.pdf
